# Supplementary material for: WS2 Nanosheet Loaded Silicon-Oxycarbide Electrode for Sodium and Potassium Batteries
Source: Nanomaterials (Basel). 2022 Nov 25;12(23):4185. doi: 10.3390/nano12234185 (PMC9736738; doi:10.3390/nano12234185)
Supplement: Supplementary file 1 [file nanomaterials-12-04185-s001.zip]

Archive with 1 entries (1 files):
- nanomaterials-1996528-supplementary.pdf
